# Supplementary material for: The Status of Soil Microbiome as Affected by the Application of Phosphorus Biofertilizer: Fertilizer Enriched with Beneficial Bacterial Strains
Source: Int J Mol Sci. 2020 Oct 27;21(21):8003. doi: 10.3390/ijms21218003 (PMC7663420; doi:10.3390/ijms21218003)
Supplement: Supplementary file 1 [file ijms-21-08003-s001.zip › Supplementary Tables/Table S1.xlsx]

## Sheet: Table S1
Table S1. Predicted and measured T-RF size (bp) for assessment microbial composition in t-RFLP profile in two different soil types Brunic Arenosol and Abruptic Luvisol after biofertilizers application.
Bacterial species in Abruptic Luvisol	Predicted t-RF size (bp)	Experimental t-RF size (bp)	t-RF size present at the Figure (bp)	Distance	Average
Caloramator	120	121	117	2	2
Pelosinus	166	169	168	3	3
Pandoraea	166	169	168	3	3
Burkholderia	166	169	168	3	3
Archaeal species in Abruptic Luvisol	Predicted t-RF size (bp)	Experimental t-RF size (bp)	t-RF size present at the Figure (bp)	Distance	Average
Nitrososphaera	363	364	360	1	1
Euryarchaeote	363	364	360	1	1
Fungal species in Abruptic Luvisol	Predicted t-RF size (bp)	Experimental t-RF size (bp)	t-RF size present at the Figure (bp)	Distance	Average
Penicillium	79	81	82	3	3
Mucor	203	201	200	1	1
Clonostachys	420	425	420	5	5
Bacterial species in Brunic Arenosol	Predicted t-RF size (bp)	Experimental t-RF size (bp)	t-RF size present at the Figure (bp)	Distance	Average
Rathayibacter	58	65	63	7	7
Caldicoprobacter	57	65	63	8	8
Archaeal species in Brunic Arenosol	Predicted t-RF size (bp)	Experimental t-RF size (bp)	t-RF size present at the Figure (bp)	Distance	Average
Methanocaldococcus	83	88	90	5	5
Thaumarchaeote	83	88	90	5	5
Fungal species in Brunic Arenosol	Predicted t-RF size (bp)	Experimental t-RF size (bp)	t-RF size present at the Figure (bp)	Distance	Average
Aspergillus	435	446	447	11	11
Pyrenochaetopsis	433	446	447	13	13
