# Supplementary material for: The Status of Soil Microbiome as Affected by the Application of Phosphorus Biofertilizer: Fertilizer Enriched with Beneficial Bacterial Strains
Source: Int J Mol Sci. 2020 Oct 27;21(21):8003. doi: 10.3390/ijms21218003 (PMC7663420; doi:10.3390/ijms21218003)
Supplement: Supplementary file 1 [file ijms-21-08003-s001.zip › Supplementary Tables/Table S2.xlsx]

## Sheet: Table S2
Table S2. Dominant bacteria (relative abundance and total counts) in soils fertilized with phosphorus mineral fertilizer in optimal dose (FC), in optimal dose enriched with microorganisms (FA100) and in 40% reduced dose enriched with microorganisms (FA60).
Explanation: BA - Brunic Arenosol, AL - Abruptic Luvisol
								Relative abundance (%)							Total counts
						BA			AL				BA			AL
Phylum	Class	Order	Families	Genus		FA100	FC	FA60	FA100	FC	FA60		FA100	FC	FA60	FA100	FC	FA60
Acidobacteria	Acidobacteriia	Acidobacteriales	Acidobacteriaceae			1.36	4.45	4.51	0.10	1.02	0.81		797.5	773.5	663	59	174.5	42
			Koribacteraceae			2.17	2.80	3.69	0.31	1.89	1.60		1274	830.5	962	193	552.5	269.5
			Koribacteraceae	Candidatus Koribacter		0.90	0.78	1.14	0.06	0.32	0.08		530.5	381.5	588	39	194	46
	Acidobacteria-6	iii1-15				0.85	0.58	0.75	4.29	3.08	4.11		496.5	283	385	2638.5	1875.5	2255.5
	[Chloracidobacteria]	RB41				0.10	0.01	0.02	1.86	1.43	1.82		58.5	4.5	11	1143.5	869	999.5
	DA052	Ellin6513				1.58	3.65	4.33	0.09	0.10	0.02		930.5	482.5	628	54	227.5	78
	Solibacteres	Solibacterales				0.99	0.79	0.87	0.90	1.12	1.05		582	386	449.5	554	680	574.5
		Solibacterales	Solibacteraceae			1.18	2.46	2.71	0.07	5.44	5.27		693	743	755.5	42.5	97	25.5
			Solibacteraceae	Candidatus Solibacter		1.24	2.43	2.70	1.01	1.70	1.60		728	444	574.5	622.5	1110.5	688.5
Actinobacteria	Acidimicrobiia	Acidimicrobiales				1.65	2.60	2.71	1.26	0.53	0.54		966	917.5	876.5	773	796.5	802.5
		Acidimicrobiales	C111			0.09	0.09	0.09	1.69	1.35	1.67		52	42	44.5	1040	823.5	916
			EB1017			0.69	0.50	0.60	1.35	1.37	1.29		405.5	245	306	832	836	705.5
	Actinobacteria	Actinomycetales				3.60	1.94	2.16	0.77	0.80	0.97		2115	2188	2319	471.5	622.5	444.5
		Actinomycetales	Frankiaceae			0.89	0.97	1.05	0.22	0.57	0.26		525.5	478.5	539.5	136	345.5	142
			Mycobacteriacea	Mycobacterium		1.34	1.75	2.40	1.81	2.54	2.29		784	644.5	680.5	1112.5	1220	1010.5
			Nocardioidaceae			0.29	0.35	0.26	3.25	2.32	2.13		170.5	173.5	133.5	1998	1414.5	1167
			Nocardioidaceae	Nocardioides		0.17	0.15	0.15	0.77	1.22	0.71		102.5	71.5	75	474.5	745	390
	MB-A2-108	0319-7L14				0.06	0.01	0.02	1.51	1.23	1.49		32.5	4.5	9	930.5	750.5	815
	Thermoleophilia	Gaiellales				1.12	1.69	1.87	1.28	0.91	0.49		660	530	631.5	785	1128.5	731.5
		Gaiellales	Gaiellaceae			2.75	2.65	2.43	5.36	0.36	0.26		1615	1208	1390.5	3299.5	3312.5	2892.5
		Solirubrobacterales				1.68	2.36	1.92	2.28	0.09	0.03		988	870	882	1400	1299	990.5
		Solirubrobacterales	Conexibacteraceae			2.08	1.77	1.72	0.23	2.13	1.81		1222	1300	1251	143	222	140.5
AD3	ABS-6					1.58	1.87	1.71	0.05	1.31	1.46		929.5	303.5	547	33	155	42.5
	JG37-AG-4					1.03	2.14	1.05	0.00	1.08	0.86		607.5	230.5	254.5	1.5	12	3
Bacteroidetes	[Saprospirae]	[Saprospirales]	Chitinophagaceae			0.74	0.77	0.49	1.27	1.25	1.19		435	380	252	780.5	761.5	650.5
Chloroflexi	Ellin6529					0.73	0.44	0.59	2.69	2.34	2.87		428	216.5	301.5	1656.5	1422.5	1575.5
	Ktedonobacteria	Ktedonobacterales	Ktedonobacteraceae			1.41	0.98	1.22	0.03	0.37	0.14		825.5	695.5	814.5	19	84	29
		Thermogemmatisporales	Thermogemmatisporaceae			3.11	0.62	1.06	0.01	0.25	0.08		1827	1791	2223.5	7	59.5	10
		B12-WMSP1				0.87	1.14	0.92	0.00	0.01	0.00		509	561.5	475	0	8	0
		JG30-KF-AS9				0.89	1.47	1.03	0.05	0.16	0.06		522.5	722.5	527	33.5	96.5	31.5
Firmicutes	Bacilli	Bacillales	Bacillaceae	Bacillus		0.68	1.15	0.83	0.47	0.41	0.39		401.5	562.5	429	291.5	247	212
Gemmatimonadetes	Gemmatimonadetes					1.35	1.57	1.65	0.67	0.77	0.43		795.5	579	696.5	410	570	391.5
	Gemm-1					0.85	0.43	0.59	1.45	1.36	1.35		501.5	213.5	302	894	825	741.5
Planctomycetes	Phycisphaerae	WD2101				1.17	1.42	1.58	0.89	0.14	0.05		685.5	613	712.5	549	747	518
	Planctomycetia	Gemmatales	Gemmataceae			1.39	1.24	1.18	0.60	0.89	0.71		818.5	609	608	366.5	543.5	391.5
Proteobacteria	Alphaproteobacteria	Ellin329				1.25	1.57	1.29	0.45	0.29	0.08		732	514	553	277	588	331
		Rhizobiales				0.38	0.36	0.41	0.81	0.75	1.96		222.5	175.5	211.5	498	457	1075
		Rhizobiales	Bradyrhizobiaceae			2.74	1.18	1.36	1.64	0.94	0.71		1611.5	1194	1386	1009.5	1036	879.5
			Hyphomicrobiaceae			0.29	0.24	0.27	1.22	1.23	1.10		171.5	118	140.5	749.5	747	602.5
			Hyphomicrobiaceae	Rhodoplanes		2.21	1.31	1.32	2.37	2.01	1.84		1299	862	1233	1457	1544	1256.5
		Rhodospirillales	Acetobacteraceae			1.49	1.05	1.08	0.42	0.97	0.60		875.5	771	847.5	257	466	237.5
			Rhodospirillaceae			3.50	0.90	1.12	1.56	1.83	1.26		2056.5	1375.5	1894.5	957	1148.5	875
		Sphingomonadales	Sphingomonadaceae	Kaistobacter		0.93	1.56	1.56	1.18	1.51	0.81		545.5	764.5	800.5	727	918.5	445.5
	Betaproteobacteria					0.11	0.04	0.07	1.00	0.69	1.01		63.5	22	34	618	421	555.5
	Betaproteobacteria	SC-I-84				0.47	0.45	0.57	1.17	1.03	1.12		274.5	223	291.5	718	628.5	612.5
	Gammaproteobacteria	Xanthomonadales	Sinobacteraceae			2.41	1.51	1.47	1.14	0.16	0.05		1413.5	951.5	1111	702	488.5	531
			Xanthomonadaceae			1.59	1.25	1.39	1.16	1.23	0.94		931.5	1052.5	538.5	713.5	658	469
	Deltaproteobacteria	Myxococcales				1.19	1.05	0.97	1.31	1.48	1.60		700	513.5	499.5	803.5	898	879.5
		Syntrophobacterales	Syntrophobacteraceae			0.26	0.17	0.22	1.38	1.03	1.25		152	81.5	115	849	627.5	687
Verrucomicrobia	[Spartobacteria]	[Chthoniobacterales]	[Chthoniobacteraceae]	DA101		0.39	0.22	0.35	0.82	1.37	0.90		229	108.5	180.5	503.5	836	495
WPS-2						1.82	1.08	1.23	0.04	1.85	1.33		1067.5	1159	984.5	27	55	19
