# Supplementary material for: The Status of Soil Microbiome as Affected by the Application of Phosphorus Biofertilizer: Fertilizer Enriched with Beneficial Bacterial Strains
Source: Int J Mol Sci. 2020 Oct 27;21(21):8003. doi: 10.3390/ijms21218003 (PMC7663420; doi:10.3390/ijms21218003)
Supplement: Supplementary file 1 [file ijms-21-08003-s001.zip › Supplementary Tables/Table S3.xlsx]

## Sheet: Table S3
Table S3. Distribution of archaeal phyla, classes and orders obtained by next generation sequencing of DNA extracted from soil samples.
Explanation: BA - Brunic Arenosol, AL - Abruptic Luvisol, FC - optimal dose of fertilizer, FA100 - optimal dose of fertilizer enriched with microorganisms, FA60 - dose reduced by 40% of fertilizer enriched with microorganisms
						Relative abundance (%)							Total counts
				BA			AL				BA			AL
Kingdom	Phylum	Class	Order	FA100	FC	FA60	FW100	FK	FW60		FA100	FC	FA60	FW100	FK	FW60
Archaea				0.09	0.05	0.05	0.03	0.04	0.03		50.5	27	27	20	24.5	14.5
	Crenarchaeota			0.07	0.05	0.05	0.02	0.03	0.02		43.5	26.5	26	12.5	16.5	11.5
		MBGA		0.04	0.03	0.02	0.00	0.01	0.00		26	12.5	10	1	3.5	0
			NRP-J	0.04	0.03	0.02	0.00	0.01	0.00		26	12.5	10	1	3.5	0
		Thaumarchaeota		0.03	0.03	0.03	0.02	0.02	0.02		17.5	14	16	11.5	13	11.5
			Cenarchaeales	0.01	0.01	0.01	0.00	0.00	0.00		7.5	3	3.5	0	1	0
			Nitrososphaerales	0.02	0.02	0.02	0.02	0.02	0.02		10	11	12.5	11.5	12	11.5
	Euryarchaeota			0.01	0.00	0.00	0.01	0.01	0.00		6	0.5	1	7.5	8	2.5
		Methanomicrobia		0.00	0.00	0.00	0.00	0.00	0.00		1.5	0.5	0.5	1.5	1	0
			Methanosarcinales	0.00	0.00	0.00	0.00	0.00	0.00		1.5	0.5	0.5	1.5	1	0
		Thermoplasmata		0.01	0.00	0.00	0.01	0.01	0.00		4.5	0	0.5	6	7	2.5
			E2	0.01	0.00	0.00	0.01	0.01	0.00		4.5	0	0.5	6	7	2.5
	[Parvarchaeota]			0.00	0.00	0.00	0.00	0.00	0.00		1	0	0	0	0	0.5
		[Parvarchaea]		0.00	0.00	0.00	0.00	0.00	0.00		1	0	0	0	0	0.5
			YLA114	0.00	0.00	0.00	0.00	0.00	0.00		1	0	0	0	0	0.5
