# Supplementary material for: The Status of Soil Microbiome as Affected by the Application of Phosphorus Biofertilizer: Fertilizer Enriched with Beneficial Bacterial Strains
Source: Int J Mol Sci. 2020 Oct 27;21(21):8003. doi: 10.3390/ijms21218003 (PMC7663420; doi:10.3390/ijms21218003)
Supplement: Supplementary file 1 [file ijms-21-08003-s001.zip › Supplementary Tables/Table S4.xlsx]

## Sheet: Table S4
Table S4. Dominant fungal species (relative abundance and total counts) in soils fertilized with phosphorus mineral fertilizer in optimal dose (FC), in optimal dose enriched with microorganisms (FA100) and in 40% reduced dose enriched with microorganisms (FA60).
Explanation: BA - Brunic Arenosol, AL - Abruptic Luvisol, ND - No Data
								Relative abundance (%)							Total counts
						BA			AL				BA			AL
Phylum	Class	Order	Families	Genus	Species	FA100	FC	FA60	FA100	FC	FA60		FA100	FC	FA60	FA100	FC	FA60		Trophic mode (according to Funguild)				Guild (according to Funguild)
Ascomycota	Archaeorhizomycetes	Archaeorhizomycetales	Archaeorhizomycetaceae	Archaeorhizomyces	Archaeorhizomyces sp.	1.54	1.38	1.11	2.48	2.33	1.80		1790	1862	1509	2091	1324	1135		Saprotroph				Soil Saprotroph
	Dothideomycetes	Pleosporales	Pleosporales fam Incertae sedis	Didymella	Didymella pedeiae	1.38	0.43	0.66	0.19	0.16	0.21		1605	575.5	891	162.5	89	131.5		Pathotroph-Saprotroph				Animal Pathogen-Plant Pathogen-Undefined Saprotroph
	Eurotiomycetes	Chaetothyriales	Herpotrichiellaceae	Cladophialophora	Cladophialophora sp.	0.51	1.42	0.80	0.01	0.01	0.00		594.5	1928.5	1080.5	8	5	3		Saprotroph				Undefined Saprotroph
			unidentified	unidentified	Chaetothyriales sp.	1.69	2.29	2.16	0.01	0.05	0.01		1972.5	3096	2927	5	30.5	6		ND				ND
		Eurotiales	Trichocomaceae	Penicillium	Penicillium adametzii	0.31	2.55	0.03	0.01	0.00	0.00		366	3457.5	35	4.5	0	0		Saprotroph				Undefined Saprotroph
					Penicillium amaliae	1.48	2.01	0.58	0.16	0.12	0.13		1726.5	2727.5	790	133	66	79		Saprotroph				Undefined Saprotroph
					Penicillium atrovenetum	6.07	5.55	6.63	0.12	0.10	0.13		7080	7511.5	8982.5	101	56	82.5		Saprotroph				Undefined Saprotroph
					Penicillium simplicissimum	8.01	9.04	9.74	0.04	0.09	0.03		9340	12235.5	13197.5	32	53.5	17		Saprotroph				Wood Saprotroph
	Leotiomycetes	Helotiales	Rutstroemiaceae	unidentified	Rutstroemiaceae sp.	0.00	0.00	0.01	0.01	0.02	2.79		0	2.5	18.5	11	13	1762		Saprotroph				Plant Saprotroph
		Leotiomycetes ord Incertae sedis	Leotiomycetes fam Incertae sedis	Geomyces	Geomyces asperulatus	0.83	1.06	0.54	0.10	0.16	0.13		966.5	1438	726.5	82.5	91	83.5		Saprotroph				Soil Saprotroph
	Sordariomycetes	Chaetosphaeriales	Chaetosphaeriaceae	Chaetosphaeria	Chaetosphaeria vermicularioides	2.08	0.41	0.76	0.72	0.91	0.99		2428.5	560	1034.5	610	519	624		Saprotroph-Symbiotroph				Endophyte-Litter Saprotroph-Wood Saprotroph
		Coniochaetales	unidentified	unidentified	Coniochaetales sp.	0.39	0.33	0.49	0.87	0.81	1.57		456	442.5	660.5	730.5	462	991.5		ND				ND
		Hypocreales	Clavicipitaceae	Metarhizium	Metarhizium robertsii	4.13	8.03	5.41	0.02	0.01	0.02		4820.5	10867	7331	14	3.5	10		Pathotroph				Animal Pathogen
			Cordycipitaceae	Isaria	Isaria fumosorosea	2.83	0.07	0.77	0.00	0.00	0.00		3304	101.5	1039.5	1.5	1.5	0		Saprotroph				Undefined Saprotroph
			Hypocreaceae	Trichoderma	Trichoderma pubescens	0.43	1.04	0.67	0.27	0.12	0.16		499	1412.5	909.5	225	69.5	103.5		Symbiotroph				Endophyte
			Hypocreales fam Incertae sedis	unidentified	Hypocreales fam Incertae sedis sp	0.01	0.00	0.00	3.12	1.70	0.91		16	1	4.5	2635	963.5	574		Saprotroph				Undefined Saprotroph
			Nectriaceae	Fusarium	Fusarium oxysporum	2.24	2.62	2.87	1.18	1.14	0.85									Pathotroph-Saprotroph-Symbiotroph				Animal Pathogen-Endophyte-Lichen Parasite-Plant Pathogen-Soil Saprotroph-Wood Saprotroph
				unidentified	Nectriaceae sp.	1.14	0.75	0.82	0.60	0.40	0.31		1323.5	1015.5	1108	507.5	227.5	197.5		Saprotroph				Undefined Saprotroph
			unidentified	unidentified	Hypocreales sp.	1.04	1.18	1.27	1.70	1.23	1.13		1214	1591.5	1715	1433.5	698	711.5		Saprotroph				Undefined Saprotroph
		Sordariales	Chaetomiaceae	unidentified	Chaetomiaceae sp.	1.26	0.36	1.08	0.78	0.52	0.59		1463.5	481	1462	660	298	371.5		Pathotroph-Saprotroph-Symbiotroph				Animal Pathogen-Dung Saprotroph-Endophyte-Epiphyte-Plant Saprotroph-Wood Saprotroph
		Sordariomycetidae ord Incertae sedis	Apiosporaceae	unidentified	Apiosporaceae sp.	0.01	0.01	0.03	1.59	1.73	1.31		7	13	38.5	1342	980.5	826.5		Saprotroph				Plant Saprotroph
	unidentified	unidentified	unidentified	unidentified	Ascomycota sp.	3.04	2.97	3.56	3.62	8.97	2.72		3547	4019.5	4822.5	3054.5	5093.5	1713.5		ND				ND
Basidiomycota	Agaricomycetes	Agaricales	Hygrophoraceae	unidentified	Hygrophoraceae sp.	0.66	0.54	0.71	0.79	0.88	1.26		769	733	967	665	501	794.5		Saprotroph-Symbiotroph				Ectomycorrhizal-Undefined Saprotroph
			Strophariaceae	Agrocybe	Agrocybe pediades	0.13	0.00	0.47	0.32	0.53	2.18		156.5	6	634	266.5	298.5	1372		Saprotroph				Dung Saprotroph-Soil Saprotroph-Undefined Saprotroph
				Stropharia	Stropharia coronilla	0.00	0.00	0.00	1.29	0.01	0.04		0	0	0	1089.5	5	25.5		Saprotroph				Soil Saprotroph
			unidentified	unidentified	Agaricales sp.	0.15	0.24	0.20	0.98	1.30	1.44		173.5	319.5	277.5	823	735.5	910		Pathotroph-Saprotroph-Symbiotroph				Bryophyte Parasite-Dung Saprotroph-Ectomycorrhizal-Fungal Parasite-Leaf Saprotroph-Plant Parasite-Undefined Saprotroph-Wood Saprotroph
		Geastrales	Geastraceae	Sphaerobolus	Sphaerobolus ingoldii	0.09	0.00	0.00	0.74	0.78	1.49		104.5	3	0	628.5	441	938		Saprotroph				Undefined Saprotroph
		Trechisporales	unidentified	unidentified	Trechisporales sp.	0.66	0.58	1.32	0.06	0.06	0.06		771.5	782	1789.5	50.5	32.5	40		ND				ND
	Tremellomycetes	Filobasidiales	Piskurozymaceae	Solicoccozyma	Solicoccozyma terricola	1.59	1.89	2.31	1.27	1.79	1.30		1855.5	2555	3129.5	1069.5	1014	819.5		ND				ND
		Tremellales	unidentified	unidentified	Tremellales sp.	0.98	1.03	1.17	0.53	0.80	0.23		1145	1389	1589	445.5	452.5	144		Pathotroph-Saprotroph-Symbiotroph				Fungal Parasite-Undefined Saprotroph
	unidentified	unidentified	unidentified	unidentified	Basidiomycota sp.	0.64	0.74	0.76	1.10	1.11	0.99		750.5	1008.5	1024	926	628	621.5		ND				ND
Zygomycota	Mortierellomycotina_cls_Incertae_sedis	Mortierellales	Mortierellaceae	Mortierella	Mortierella elongata	1.56	1.44	1.51	1.11	2.82	1.01		1821	1948.5	2043.5	936	1602.5	638		Saprotroph-Symbiotroph				Endophyte-Litter Saprotroph-Soil Saprotroph-Undefined Saprotroph
					Mortierella horticola	0.51	0.30	0.44	1.23	1.17	1.50		591	401	602	1034	667	948		Saprotroph-Symbiotroph				Endophyte-Litter Saprotroph-Soil Saprotroph-Undefined Saprotroph
					Mortierella humilis	2.00	1.22	1.56	0.38	0.64	0.36		2337.5	1655	2109	319.5	361.5	225.5		Saprotroph-Symbiotroph				Endophyte-Litter Saprotroph-Soil Saprotroph-Undefined Saprotroph
					Mortierella sp.	1.99	1.18	0.96	4.37	7.32	4.74		2317	1594.5	1294.5	3692	4153	2987.5		Saprotroph-Symbiotroph				Endophyte-Litter Saprotroph-Soil Saprotroph-Undefined Saprotroph
	Mucoromycotina cls Incertae sedis	Mucorales	Umbelopsidaceae	Umbelopsis	Umbelopsis ramanniana	3.26	3.60	3.15	0.01	0.07	0.01		3804	4871	4262.5	7.5	40.5	4		Saprotroph				Undefined Saprotroph
