# Supplementary material for: The Status of Soil Microbiome as Affected by the Application of Phosphorus Biofertilizer: Fertilizer Enriched with Beneficial Bacterial Strains
Source: Int J Mol Sci. 2020 Oct 27;21(21):8003. doi: 10.3390/ijms21218003 (PMC7663420; doi:10.3390/ijms21218003)
Supplement: Supplementary file 1 [file ijms-21-08003-s001.zip › Supplementary Tables/Table S5.xlsx]

## Sheet: TABLE S5
Table S5. Functional guilds for three main trophic modes: patotrophs, symbiotrophs and saprotrophsin two different soil types Brunic Arenosol and Abruptic Luvisol after biofertilizers application.
Trophic mode	Treatments
	FC/BA	FA100/BA	FA60/BA	FC/AL	FA100/AL	FA60/AL
	OTUs numbers
Pathotroph	13681.5	8308.5	10612.5	1696	2877	1511.5
Functional guild	Treatments
	FC/BA	FA100/BA	FA60/BA	FC/AL	FA100/AL	FA60/AL
	OTUs numbers
Animal Parasite-Fungal Parasite	4.5	13.5	20	0	3	1.5
Animal pathogen	11494	5676	8260.5	632	830	392.5
Endophyte-Plant Pathogen	0	0.5	1.5	0	0	0
Fungal Parasite	189.5	192.5	268	202	257.5	246
Fungal Parasite-Lichen Parasite	0	0	0	31	102.5	24
Litter Saprotroph-Plant Pathogen	0	0	1	0	0	1.5
Plant Pathogen	2101	2583.5	2156.5	1004	2018	1071.5
Plant Pathogen-Undefined Parasite-Undefined Saprotroph	1.5	0	16.5	3.5	1	5
Trophic mode	Treatments
	FC/BA	FA100/BA	FA60/BA	FC/AL	FA100/AL	FA60/AL
	OTUs numbers
Saprotrophs	48713.5	40885	45820	11921.5	19413.5	14889.5
Functional guild	Treatments
	FC/BA	FA100/BA	FA60/BA	FC/AL	FA100/AL	FA60/AL
	OTUs numbers
Dung Saprotroph	163.5	289	67	157.5	152	144.5
Dung Saprotroph-Plant Saprotroph	423	239	429	166	693	752.5
Dung Saprotroph-Plant Saprotroph-Wood Saprotroph	8	1	0.5	20	253	312
Dung Saprotroph-Soil Saprotroph	126.5	128.5	410.5	24.5	80	35.5
Dung Saprotroph-Soil Saprotroph-Undefined Saprotroph	6	156.5	634	300.5	266.5	1401.5
Dung Saprotroph-Undefined Saprotroph	1	41.5	3.5	2	4	4.5
Dung Saprotroph-Undefined Saprotroph-Wood Saprotroph	0	0	0	1.5	1.5	1
Dung Saprotroph-Wood Saprotroph	15	63.5	25.5	245	592.5	131
Endophyte-Litter Saprotroph-Undefined Saprotroph	0	0	0	0	0	0
Leaf Saprotroph	0	10	22.5	2	29	9
Leaf Saprotroph-Wood Saprotroph	0	0	4	0.5	4.5	1
Litter Saprotroph-Soil Saprotroph-Wood Saprotroph	14.5	11.5	11	9.5	12.5	14
Plant Saprotroph	24.5	11	83	1163.5	1412	2607.5
Plant Saprotroph-Wood Saprotroph	3	12	17.5	24	6.5	2.5
Soil Saprotroph	3355.5	2831.5	2302.5	1505.5	3352	1305.5
Soil Saprotroph-Undefined Saprotroph	1	1	0	7	11.5	6.5
Undefined Saprotroph	31105	26679	27461	7780.5	11706.5	7574
Undefined Saprotroph-Wood Saprotroph	775	372.5	514	302	512	202
Wood Saprotroph	12687.5	10037	13834.5	210	324.5	380.5
Trophic mode	Treatments
	FC/BA	FA100/BA	FA60/BA	FC/AL	FA100/AL	FA60/AL
	OTUs numbers
Symbiotrophs	6482	5211.5	6287.5	2571	3815.5	3133.5
Functional guild	Treatments
	FC/BA	FA100/BA	FA60/BA	FC/AL	FA100/AL	FA60/AL
	OTUs numbers
Animal Endosymbiont	3	1.5	1.5	2	0	0
Arbuscular Mycorrhizal	437	424	536	176	159.5	97.5
Ectomycorrhizal	2230.5	2373	1986.5	1976	2877.5	2467
Ectomycorrhizal-Orchid Mycorrhizal-Root Associated Biotroph	1.5	0	0	3	7	0.5
Endophyte	2158	1177	1946	365	706.5	533.5
Epiphyte	0	0	0	0	2.5	3
Lichenized	1637	1236	1817.5	49	62.5	32
Lichenized-Wood Saprotroph	15	0	0	0	0	0
